# Supplementary material for: Drug Susceptibility Profiling of Prototheca Species Isolated from Cases of Human Protothecosis
Source: Antimicrob Agents Chemother. 2023 Mar 21;67(4):e01627-22. doi: 10.1128/aac.01627-22 (PMC10112244; doi:10.1128/aac.01627-22)
Supplement: Supplemental file 1 — Supplemental material. Download aac.01627-22-s0001.xlsx, XLSX file, 0.02 MB [file aac.01627-22-s0001.xlsx]

## Sheet: Supplementary Table 1
Supplementary Table 1. List of Prototheca sp. strains used in this study.
	Strain			Species		Reference	Clinical sample	Country	MIC/MAC [mg/L]***
	Source designation*	Alternative designation	Culture collection**	Final identification	Identification provided by collaborating researchers or obtained from the reference article				AMB		EFZ		FLU		ITZ		KTZ		LCZ		MCZ		POS		VRC		RVZ
									MIC	MAC	MIC	MAC	MIC	MAC	MIC	MAC	MIC	MAC	MIC	MAC	MIC	MAC	MIC	MAC	MIC	MAC	MIC	MAC
1.	SAG 2064 (T)	-	SAG	P. blaschkeae	P. blaschkeae	[1,2]	Onychomycosis	Germany	0.5	0.5	0.031	0.063	256	256	2	2	1	4	64	128	64	256	2	2	8	8	0.063	0.125
2.	China 2	-	-	P. bovis	P. zopfii II	[3]	Cerebrospinal fluid (neuroinfection)	China	0.5	0.5	0.125	0.125	128	128	4	4	4	4	128	256	128	128	4	4	8	8	0.5	1
3.	PZ Insbruck	-	-		P. zopfii II	[4]	Blood (systemic)	Austria	1	1	0.5	0.5	128	128	32	32	8	8	256	256	128	128	32	32	16	16	0.5	1
4.	Dmic 154962	-	Dmic		P. zopfii	[5]	Blood (systemic)	Argentina	0.5	0.5	0.25	0.25	64	64	>32	>32	32	32	64	64	32	32	1	1	4	8	1	1
5.	ATCC MYA 4771	-	ATCC	P. ciferrii	P. zopfii var. portoricensis	[1,6]	Lymph node (lymphadenitis)	China	0.5	0.5	0.063	0.063	128	128	2	2	1	2	128	128	64	64	1	1	2	2	0.125	0.125
6.	IHEM 25445	-	IHEM		P. zopfii	[7]	Blood (systemic)	Belgium	1	1	0.008	0.008	128	128	1	1	2	2	128	128	128	128	2	2	2	2	0.125	0.125
7.	ATCC PRA-338 (T)	JCM 15793 (T)	ATCC	P. cutis	P. cutis	[1,8]	Skin (cutaneous)	Japan	0.5	1	0.063	0.063	64	128	4	16	4	4	128	128	64	64	8	8	4	8	0.125	0.125
8.	IFM 53848 (T)	-	IFM	P. miyajii	P. wickerhamii	[1,9,10]	Systemic	Japan	0.25	1	0.016	0.031	128	>256	4	16	4	4	16	16	64	128	32	128	4	4	0.125	0.25
9.	Pw-FR1	-	-		P. wickerhamii	[11]	Blood (systemic)	France	0.5	1	0.063	0.5	128	>256	32	64	4	4	64	128	64	128	32	128	8	16	0.125	0.5
10.	SAG 263.3	UTEX 289; CCAP 263/3a	SAG	P. moriformis	P. zopfii	[1,12]	Intestine	Puerto Rico	0.5	1	0.016	0.031	128	>256	8	32	8	16	128	>256	32	128	128	256	2	2	32	32
11.	SAG 263.4	UTEX 327	SAG	P. pringsheimii	P. zopfii	[1,12]	Intestine	Puerto Rico	1	1	0.063	0.063	128	128	4	4	1	2	128	128	64	128	2	2	2	2	0.125	0.5
12.	BüW	-	-	P. wickerhamii	P. wickerhamii	-	Gastroenteritis	Germany	0.125	0.125	0.031	0.031	32	32	>32	>32	8	8	32	32	8	8	0.5	0.5	4	4	0.063	0.125
13.	CBS 157.74	JCM 9643	CBS		P. wickerhamii	[1,13]	Blood (systemic)	New Zeland	0.5	0.5	0.008	0.008	128	128	4	8	2	4	128	128	64	128	2	2	8	8	0.063	0.063
14.	CBS 344.82	JCM 9644	CBS		P. wickerhamii	-	Bones	RPA	1	1	0.063	0.063	128	128	8	16	2	2	64	128	64	64	4	4	2	2	0.063	0.125
15.	IFM 52823	-	IFM		P. wickerhamii	[14]	Skin (cutaneous)	Japan	0.5	0.5	0.031	0.031	128	128	4	4	1	1	128	128	64	64	4	4	2	2	0.063	0.063
16.	IFM 57851	-	IFM		P. wickerhamii	[14]	Skin (cutaneous)	Japan	0.25	0.25	0.016	0.016	128	128	2	2	1	1	128	128	16	16	1	1	1	1	0.031	0.031
17.	ATCC MYA 4772	-	ATCC		P. zopfii	[15]	Skin (cutaneous)	China	0.5	0.5	0.008	0.016	256	256	2	2	1	2	128	128	32	64	2	2	2	2	0.063	0.063
18.	PWPL1	-	-		P. wickerhamii	[1,16]	Cerebrospinal fluid (neuroinfection)	Poland	0.5	0.5	0.031	0.031	128	128	2	2	1	1	128	128	64	128	2	2	4	4	0.063	0.063
19.	P201/09	-	-		P. wickerhamii	[1,17]	Blood (systemic)	Malaysia	0.5	0.5	0.063	0.125	128	128	16	32	2	4	128	128	32	32	8	8	8	8	0.25	0.25
20.	RW1	-	-		P. wickerhamii	-	Skin (cutaneous)	Germany	0.25	0.5	0.031	0.031	128	128	4	4	2	2	128	256	128	128	4	4	4	4	0.063	0.063
21.	SLO-1	-	-		P. wickerhamii	[18]	Dialysate (peritonitis)	Slovakia	0.5	0.5	0.063	0.125	128	128	32	32	2	2	128	128	128	128	4	4	4	4	0.125	0.125
22.	IHEM 25446	-	IHEM		P. wickerhamii	[19]	Synovial fluid (infrapatellar bursitis)	Belgium	0.5	0.5	0.031	0.063	128	128	4	4	1	2	128	128	128	128	4	4	4	8	0.063	0.063
23.	ATCC 30395	-	ATCC		P. wickerhamii	[20]	Skin (cutaneous)	USA	1	1	0.016	0.016	128	128	4	4	2	2	128	128	16	16	2	2	4	4	0.125	0.125
* (T) – authentic strain ("type" strain);
** Culture collection, from which a given strain was purchased; ATCC – American Type Culture Collection, USA; CBS – CBS-KNAW Culture Collection, Westerdijk Fungal Biodiversity Institute, The Netherlands; Dmic – Fungal Culture Collection, Mycology Department, National Institute of Infectious Diseases, Argentina; IFM – Medical Mycology Research Center, Chiba University, Japan; IHEM – Institute of H…
*** MIC, Minimum Inhibitory Concentrations; MAC, Minimum Algicidal Concentration; AMB – amphotericin B; EFZ – efinaconazole; FLU – fluconazole; ITZ – itraconazole; KTZ – ketoconazole; LCZ – luliconazole; MCZ – miconazole; POS – posaconazole; VRC – voriconazole; RVZ – ravuconazole.

## Sheet: References
No.	Reference
1.	Jagielski T, Bakuła Z, Gawor J, Maciszewski K, Kusber WH, Dyląg M, Nowakowska J, Gromadka R, Karnkowska A. 2019. The genus Prototheca (Trebouxiophyceae, Chlorophyta) revisited: implications from molecular taxonomic studies. Algal Res. 43:101639. https://doi.org/10.1016/j.algal.2019.101639.
2.	Rösler U, Möller A, Hensel A, Baumann D, Truyen U. 2006. Diversity within the current algal species Prototheca zopfii: a pro-posal for two Prototheca zopfii genotypes and description of a novel species, Prototheca blaschkeae sp. nov. Int. J. Syst. Evol. Microbiol. 56:1419–1425. https://doi.org/10.1099/ijs.0.63892-0.
3.	Li YT, Zeng YF, Ning G, Gan WQ, Lin CS. 2016. A case report of Prototheca meningitis in China. Pharmacoeconomics. 1:108.
4.	Lass-Flörl C, Fille M. Gunsilius E, Gastl G, Nachbaur D. 2004. Disseminated infection with Prototheca zopfii after unrelated stem cell transplantation for leukemia. J. Clin. Microbiol. 42:4907–4908. https://doi.org/10.1128/JCM.42.10.4907-4908.2004.
5.	Fernández NB, Taverna CG, Vivot M, Córdoba S, Paravano L. 2019. First bloodstream infection due to Prototheca zopfii var. hydrocarbonea in an immunocompromised patient. Med. Mycol. Case Rep. 24:9–12. https://doi.org/10.1016/j.mmcr.2019.02.003.
6.	Zhang Q, Weng X, Li L, Zhu L, Yu S, Chen S, Xiang Y, Wan H, Ran Y, Kang K. 2010. An unusual case of granulomatous lymphadenitis due to Prototheca zopfii var. portoricensis in an immunocompetent man in China. Int. J. Infect. Dis. 14:e32–e35. https://doi.org/10.1016/j.ijid.2009.10.003.
7.	Van den Bossche D, De Bel A, Hendrickx M, De Becker A, Jacobs R, Naessens A, Piérarda D. 2012. Galactomannan enzy-matic immunoassay cross-reactivity caused by Prototheca species. J. Clin. Microbiol. 50:3371–3373. https://doi.org/10.1128/JCM.01028-12.
8.	Satoh K, Ooe K, Nagayama H, Makimura K. 2010. Prototheca cutis sp. nov., a newly discovered pathogen of protothecosis isolated from inflamed human skin. Int. J. Syst. Evol. Microbiol. 60:1236–1240. https://doi.org/10.1099/ijs.0.016402-0.
9.	Masuda M, Hirose N, Ishikawa T, Ikawa Y, Nishimura K. 2016. Prototheca miyajii sp. nov., isolated from a patient with systemic protothecosis. Int. J. Syst. Evol. Microbiol. 66:1510–1520. https://doi.org/10.1099/ijsem.0.000911.
10.	Miura K, Ishii H, Kushida A, Ishii K, Akagi T. 2005. A case of systemic protothecosis. J Hiroshima Soc Med Technol. 95:35–39.
11.	Lanotte P, Baty G, Senecal D, Dartigeas C, Bailly E, Duong TH, Chandenier J, Goudeau A. 2009. Fatal algaemia in patient with chronic lymphocytic leukemia. Emerg. Infect. Dis. 15:1129–1130. https://doi.org/10.3201/eid1507.090373.
12.	Ashford BK, Ciferri R, Dalmau LM. 1930. A new species of Prototheca and a variety of the same isolated from human intestine. Arch Protistenk 70:619–638.
13.	Cox GE, Wilson JD. 1974. Protothecosis: a case of disseminated algal infection. Lancet. 2:379–382. https://doi.org/10.1016/s0140-6736(74)91760-7.
14.	Hirose N, Nishimura K, Inoue-Sakamoto M, Masuda M. 2013. Ribosomal internal transcribed spacer of Prototheca wickerhamii has characteristic structure useful for identification and genotyping. PLoS ONE 8:e81223. https://doi.org/10.1371/journal.pone.0081223.
15.	Zhang QQ, Li L, Zhu LP, Zhao Y, Wang YR, Zhu JH, Zhu M. 2012. Cutaneous protothecosis in patient with diabetes mellitus and review of published case reports. Mycopathologia 173:163–171. https://doi.org/10.1007/s11046-011-9480-0.
16.	Żak I, Jagielski T, Kwiatkowski S, Bielecki J. 2012. Prototheca wickerhamii as a cause of neuroinfection in a child with congenital hydrocephalus. First case of human protothecosis in Poland. Diagn. Microbiol. Infect. Dis. 74:186–189. https://doi.org/10.1016/j.diagmicrobio.2012.06.015.
17.	Mohd Tap R, Sabaratnam P, Salleh MA, Abd Razak MF, Ahmad N. 2012. Characterization of Prototheca wickerhamii isolated from disseminated algaemia of kidney transplant patient from Malaysia. Mycopathologia 173:173–178. https://doi.org/10.1007/s11046-011-9469-8.
18.	Sykora T. Horakova J, Buzzasyova D, Sladekova M, Poczova M, Sufliarska S. 2014. Protothecal peritonitis in child after bone marrow transplantation: case report and literature review of paediatric cases. New Microbe and New Infect. 2:156–160. https://doi.org/10.1002/nmi2.61.
19.	Van den Bossche D, de Haan R, Van der Werff ten Bosch J, Van Hecke W, Symoens F, Van den Borre I, Allard S, De Bel A. 2012. Case report: infrapatellar bursitis caused by Prototheca wickerhamii. Med. Mycol. Case Rep. 1:13–16. https://doi.org/10.1016/j.mmcr.2012.03.002.
20.	Lee WS, Lagios MD, Leonards R. 1975. Wound infection by Prototheca wickerhamii, a saprophytic alga pathogenic for man. J. Clin. Microbiol. 2:62–66. https://doi.org/10.1128/jcm.2.1.62-66.1975.
